# Supplementary material for: Feasibility study of personalized peptide vaccination for metastatic recurrent triple-negative breast cancer patients
Source: Breast Cancer Res. 2014 Jul 3;16(4):R70. doi: 10.1186/bcr3685 (PMC4227005; doi:10.1186/bcr3685)
Supplement: Additional file 2: Table S2 — Immune responses to vaccinated peptides in mrTNBC patients. [file bcr3685-S2.xlsx]

## Sheet: Sheet1
Table S2. Immune responses to vaccinated peptides in mrTNBC patients.
Patient No.	Peptide¶	IgG response†			CTL response‡		CTL response to CEF
		Before	6th	12th	Before	6th	Before	6th
1	SART3-511	13	0	7632	0	0	1868	2312
	Lck-449	32	65	15558	0	131
2	SART3-109	5707	42708	728227	0	0	116	0
	SART2-161	21	50	1878	283	1169
	Lck-486	809	1085	55772	0	0
	Lck-488	27	27	14961	0	489
3	CypB-129	40	40	62	352	0	2106	1190
	ppMAPkkk-432	64	52	57	178	0
	HNRPL-501	279	68351	540538	164	223
	UBE2V-43	1530	152780	2783906	0	789
	WHSC2-141	0	117	0	0	0
4	SART3-109	14	0	NA	0	NA	2927	NA
	PSA-248	18	0	NA	0	NA
	Lck-486	475	346	NA	0	NA
	PSMA-624	121	0	NA	0	NA
5	SART3-109	24	0	64	0	0	0	0
	PSA-248	18	13	16234	0	0
	Lck-486	1238	2166	136562	0	0
	PTHrP-102	22	17	15657	0	150
6	PAP-213	51	80	22831	0	228	0	0
	PSA-248	27	39	3913	0	0
	Lck-486	35	25	1605	0	0
	Lck-488	11	11	3745	0	0
7	SART3-109	109	110	NA	200	0	0	0
	HNRPL-501	62	51	NA	149	0
	WHSC2-103	24	22	NA	0	0
8	CypB-129	129	NA	NA	0	NA	1968	NA
	Lck-422	27	NA	NA	0	NA
9	SART2-93	150	NA	NA	NA	NA	NA	NA
	Lck-208	142	NA	NA	NA	NA
	PSA-248	144	NA	NA	NA	NA
	Lck-488	196	NA	NA	NA	NA
10	SART2-93	28	41	34	0	0	0	0
	EGF-R-800	17	22	20	67	0
	Lck-486	14	15	1199	0	0
	Lck-488	31	37	460	0	0
	PTHrP-102	18	0	0	0	0
11	SART3-109	262	637	247	0	0	0	0
	SART3-511	30	28	37	0	0
	Lck-90	28	30	52	0	0
	CypB-129	22	31	42	0	0
	WHSC2-103	34	35	33	0	0
12	SART3-109	16	12	NA	0	0	1171	781
	SART3-734	25	21	NA	0	0
	Lck-90	36	28	NA	0	0
	WHSC2-103	40	37	NA	0	0
13	Lck-246	42	NA	NA	NA	NA	NA	NA
	ppMAPkkk-432	37	NA	NA	NA	NA
	SART3-302	105	NA	NA	NA	NA
	SART3-309	71	NA	NA	NA	NA
14	SART3-734	2361	17614	NA	0	0	0	0
	Lck-90	117	473	NA	0	0
	Lck-449	69	116	NA	0	0
	CypB-129	2132	1453	NA	0	0
	WHSC2-103	91	111	NA	0	0
15	SART2-93	226	427	833	0	0	0	0
	MRP3-1293	79	64	109	64	0
	Lck-486	425	929	34704	0	0
	PTHrP-102	87	120	688	0	0
16	SART2-93	32	25	37	0	200	422	663
	PAP-213	119	107	949	0	0
	MRP3-1293	13	10	17	0	0
	Lck-486	26	16	0	0	0
	Lck-488	59	41	45	0	0
	SART3-511	96	53	36	0	0
	CypB-129	45	32	23	0	0
17	SART2-93	254	237	NA	0	0	73	352
	EGF-R-800	148	185	NA	0	0
	Lck-486	586	590	NA	0	0
	SART3-734	12759	11645	NA	0	0
18	SART2-93	184	166	137	0	140	0	0
	PSA-248	80	20792	814	0	0
	EGF-R-800	3729	4209	3005	95	0
	Lck-486	49	74	11739	0	0
	Lck-488	144	6328	27111	0	0
¶Peptide antigens used for the 1st or 2nd cycle of vaccination. Re-selected and added peptide antigens for
the 2nd cycle of vaccination are underlined. Up to 4 peptide antigens were administered.
†Values indicate the fluorescence intensity units (FIUs) of plasma IgGs reactive with the corresponding
peptides before and after the vaccination. The augmented IgG responses are underlined.
‡Values indicate the number of spots per 105 peripheral blood mononuclear cells (PBMCs) reactive with
the corresponding peptides in IFN-γ ELISPOT assay before and after the vaccination.
When the number of spots was <30 per 105 PBMCs, the value is shown as 0. The augmented T cell
responses are underlined.
CEF, a mixture of virus-derived CTL epitopes; NA, not assessed.
