# Supplementary material for: Feasibility study of personalized peptide vaccination for metastatic recurrent triple-negative breast cancer patients
Source: Breast Cancer Res. 2014 Jul 3;16(4):R70. doi: 10.1186/bcr3685 (PMC4227005; doi:10.1186/bcr3685)
Supplement: Additional file 3: Table S3 — Immune responses to vaccinated peptides in luminal/HER2-negative patients. [file bcr3685-S3.xlsx]

## Sheet: Sheet1
Table S3. Immune responses to vaccinated peptides in luminal/HER2-negative patients.
Patient No.	Peptide¶	IgG response†			CTL response‡		CTL response to CEF
		Before	6th	12th	Before	6th	Before	6th
19	SART2-93	57	679	12875	0	0	439	0
	MRP3-503	127	32935	31189	44	1030
	MRP3-1293	0	173	3212	0	0
	SART2-161	33	0	0	0	0
	Lck-486	28	22602	31465	0	129
	Lck-488	0	1975	18022	0	0
20	SART3-734	3763	NA	NA	0	NA	0	NA
	Lck-422	312	NA	NA	0	NA
	ppMAPkkk-432	285	NA	NA	0	NA
21	PSA-248	24	501	NA	0	213	0	0
	EGF-R-800	15	24	NA	0	229
	MRP3-503	20	4071	NA	0	457
	MRP3-1293	135	191	NA	0	0
22	SART3-109	55	105	2635	0	73	0	0
	Lck-208	21	28	92	0	0
	MRP3-503	41	19582	68231	0	2126
	MRP3-1293	66	52	1571	0	0
	Lck-488	30	0	17687	0	1470
23	SART2-93	0	18	17	0	0	0	0
	EGF-R-800	20	0	19	195	0
	MRP3-503	0	28	56	0	0
	SART3-511	0	14	0	0	0
	Lck-449	25	0	18	0	0
24	Lck-246	193	240	NA	217	0	1098	1973
	HNRPL-501	88	165	NA	290	0
	UBE2V-85	168	141	NA	0	0
	SART3-302	85	872	NA	1518	1232
25	SART2-93	48	48	31	0	NA	0	0
	EGF-R-800	100	0	14	0	NA
	MRP3-503	844	1045	24094	0	NA
	SART2-161	381	464	388	0	NA
	Lck-486	94	82	1736	0	NA
	Lck-488	368	314	114788	0	NA
26	SART3-109	0	13	49	0	0	0	0
	Lck-208	11	0	12	166	0
	PAP-213	0	13	12961	0	0
	EGF-R-800	12	0	20	188	213
	MRP3-503	53	16	21	85	0
	SART2-161	0	22	24	0	0
	PTHrP-102	14	0	0	0	0
27	SART2-93	88	0	0	0	0	1257	1396
	Lck-208	0	18	14	0	0
	MRP3-503	0	53	311	0	0
	SART2-161	27	0	18	0	0
	Lck-486	0	14	717	0	0
28	SART3-109	12	0	292	0	97	2168	2062
	PAP-213	0	37	12176	0	0
	SART3-511	20	0	257	0	0
	CypB-129	0	29	100	0	0
29	SART3-109	1833	29484	276073	0	0	1091	1209
	SART3-511	284	426	68763	0	0
	Lck-90	12	17	121	0	0
	Lck-422	57	0	0	0	0
	CypB-129	19	0	19018	0	0
30	SART3-109	1361	803	956	0	0	36	0
	SART2-161	115	69	77	35	0
	Lck-486	36	37	24230	0	0
	Lck-488	47	27	8901	0	0
31	PAP-213	0	11	37	0	0	148	0
	Lck-486	52	0	9539	0	0
	EZH2-735	10	9185	22354	0	84
	ppMAPkkk-432	60	0	185	0	0
	HNRPL-501	149	1097	1085201	0	0
32	SART2-93	17	11	0	0	0	0	0
	PAP-213	0	11	34	0	0
	Lck-486	11	94	5839	84	0
	Lck-488	0	0	31	0	0
	PTHrP-102	0	13	45	0	0
33	PAP-213	115	73	NA	0	575	295	0
	PSA-248	15	320	NA	0	0
	Lck-486	22	28	NA	0	0
	EZH2-735	17	6289	NA	0	1398
34	PAP-213	130	0	1989	0	180	0	0
	Lck-486	12	0	473	0	107
	CypB-129	190	154	162	0	0
	WHSC2-103	24	0	0	0	0
35	PSA-248	27	1031	NA	0	0	0	0
	Lck-486	25	15046	NA	0	0
36	Lck-208	101	294	23775	0	NA	0	0
	EGF-R-800	162	1289	1156	0	NA
	Lck-486	87	39	10968	0	NA
	Lck-488	48	50	2688	0	NA
	PTHrP-102	1963	17121	19140	0	NA
37	WHSC2-103	32	614	478	0	76	4977	1200
	HNRPL-501	41	25	8112	0	0
	WHSC2-141	20	20	10860	127	0
	SART3-309	21	55	9487	0	0
38	SART2-93	122	578	803	0	0	0	0
	Lck-486	43	46	33	0	0
	Lck-488	55	60	51	0	0
	PSMA-624	62	73	59	0	0
39	Lck-246	331	9031	20678	0	3105	0	0
	WHSC2-103	537	827	4460	0	0
	WHSC2-141	4659	3962	23656	0	1043
	HNRPL-140	217	1171	14225	0	1657
40	SART2-93	71	73	24560	0	1109	0	0
	PSA-248	120	448	23357	0	0
	EGF-R-800	69	73	7184	0	238
	Lck-488	92	82	5690	0	0
41	Lck-246	35	32	2293	0	188	0	918
	WHSC2-141	64	108	18171	0	1222
	HNRPL-140	32	44	35	0	0
	SART3-302	368	1773	8848	0	0
	SART3-309	59	69	99	0	0
42	Lck-246	41	173	22248	0	992	0	0
	WHSC2-103	76	70	252	0	176
	HNRPL-501	32	183	17975	0	0
	SART3-309	25	16	71	0	0
43	SART2-93	58	103	155	0	154	0	0
	SART3-109	33	275	13177	0	0
	MRP3-1293	22	41	20120	0	0
	Lck-488	33	49	19221	0	288
	PSMA-624	0	405	313	0	0
44	HNRPL-501	17	185	33909	0	722	NA	NA
	WHSC2-103	34	42	119	0	0
45	SART2-93	94	111	17600	0	0	0	0
	PAP-213	84	29462	29759	0	39
	Lck-486	81	959	19387	0	0
	Lck-488	192	231	9905	0	0
46	SART3-109	2142	608	NA	0	0	0	0
	EGF-R-800	260	74	NA	154	0
	SART2-161	121	30	NA	119	0
	Lck-488	83	23	NA	0	0
	SART3-734	473	4008	NA	0	0
	Lck-90	70	98	NA	0	0
47	SART2-93	70	63	44	0	0	0	0
	PSA-248	57	69	364	0	0
	EGF-R-800	657	821	1470	0	0
	Lck-488	66	57	86	0	0
	SART3-734	556	373	391	0	0
48	SART2-93	146	177	NA	0	0	0	0
	SART3-109	4025	4446	NA	0	0
	Lck-208	44	209	NA	0	0
	Lck-486	149	304	NA	0	0
	Lck-488	166	170	NA	0	122
	SART3-734	5332	4236	NA	0	0
49	SART2-93	69	62	67	0	0	0	0
	Lck-208	44	50	70	0	0
	EGF-R-800	21	29	44	0	0
	Lck-488	33	33	67	0	0
50	SART2-93	58	55	67	0	849	547	82
	Lck-208	38	483	3170	0	0
	MRP3-1293	18	22	86	0	0
	Lck-488	115	114	7164	0	388
	SART3-734	64	60	148	0	0
51	SART3-734	87	96	143	0	0	0	0
	Lck-90	271	362	464	0	0
	CypB-129	118	108	104	0	0
	WHSC2-103	120	100	85	0	0
52	SART2-93	67	96	35060	0	1024	70	0
	EGF-R-800	11	66	28	0	0
	MRP3-1293	17	32	1263	0	0
	Lck-486	37	67	2961	0	0
	Lck-488	31	54	1442	0	16
53	SART3-511	88	92	226	NA	NA	NA	NA
	SART3-734	27	27	41	NA	NA
	Lck-90	20	20	35	NA	NA
54	SART2-93	103	70	110	NA	NA	NA	NA
	MRP3-1293	58	20	172	NA	NA
	Lck-486	61	63	31495	NA	NA
	Lck-488	89	52	55	NA	NA
55	SART2-93	135	92	NA	NA	NA	NA	NA
	EGF-R-800	36	30	NA	NA	NA
	Lck-486	65	39	NA	NA	NA
	Lck-488	116	72	NA	NA	NA
56	SART2-93	45	34	32	NA	NA	NA	NA
	MRP3-1293	61	56	1860	NA	NA
	Lck-486	36	35	35	NA	NA
	Lck-488	25	21	20	NA	NA
57	SART2-93	59	46	NA	NA	NA	NA	NA
	Lck-486	102	99	NA	NA	NA
	Lck-488	55	43	NA	NA	NA
	PTHrP-102	59	50	NA	NA	NA
58	WHSC2-103	49	138	NA	NA	NA	NA	NA
	UBE2V-43	44	17520	NA	NA	NA
	WHSC2-141	65	114	NA	NA	NA
	SART3-302	1290	3250	NA	NA	NA
59	SART3-511	35	26	21	NA	NA	NA	NA
	SART3-734	114	173	299	NA	NA
	Lck-90	30	23	19	NA	NA
	WHSC2-103	24	24	0	NA	NA
	ppMAPkkk-432	230	142	1696	NA	NA
¶Peptide antigens used for the 1st or 2nd cycle of vaccination. Re-selected and added peptide antigens for
the 2nd cycle of vaccination are underlined. Up to 4 peptide antigens were administered.
†Values indicate the fluorescence intensity units (FIUs) of plasma IgGs reactive with the corresponding
peptides before and after the vaccination. The augmented IgG responses are underlined.
‡Values indicate the number of spots per 105 peripheral blood mononuclear cells (PBMCs) reactive with
the corresponding peptides in IFN-γ ELISPOT assay before and after the vaccination.
When the number of spots was <30 per 105 PBMCs, the value is shown as 0. The augmented T cell
responses are underlined.
CEF, a mixture of virus-derived CTL epitopes; NA, not assessed.
