# Supplementary material for: Feasibility study of personalized peptide vaccination for metastatic recurrent triple-negative breast cancer patients
Source: Breast Cancer Res. 2014 Jul 3;16(4):R70. doi: 10.1186/bcr3685 (PMC4227005; doi:10.1186/bcr3685)
Supplement: Additional file 4: Table S4 — Immune responses to vaccinated peptides in HER2-positive patients. [file bcr3685-S4.xlsx]

## Sheet: Sheet1
Table S4. Immune responses to vaccinated peptides in HER2-positive patients.
Patient No.	Peptide¶	IgG response†			CTL response‡		CTL response to CEF
		Before	6th	12th	Before	6th	Before	6th
60	SART2-93	0	16	3304	0	0	1042	755
	PSA-248	27	0	78	0	0
	MRP3-1293	20	18	2846	0	0
	Lck-488	163	139	6996	0	0
	PTHrP-102	2366	2849	36711	114	0
61	PAP-213	0	21	NA	0	0	0	0
	SART2-161	29	31	NA	0	0
	Lck-488	0	38	NA	0	0
	PTHrP-102	236	59	NA	268	0
62	SART3-109	891	1055	1658	0	0	72	0
	SART2-161	29	33	54	0	51
	Lck-486	1104	2725	620545	0	26
	Lck-488	48	43	12472	0	307
63	MRP3-1293	4506	3546	0	0	0	NA	NA
	SART2-161	50	67	0	0	0
	Lck-486	5003	5628	565734	0	0
	Lck-488	36	194	29871	0	304
64	PAP-213	27	23	20236	0	0	228	0
	PSA-248	27	107	54330	0	0
	Lck-486	22	31	29712	0	0
65	CypB-129	23	0	0	0	111	1025	1659
	PAP-213	17	0	23417	0	1591
	PSA-248	0	11	6950	0	0
	PSMA-624	74	85	21484	0	0
66	WHSC2-141	52	0	5934	240	0	1719	2022
	SART2-93	11	0	0	0	0
	PAP-213	18	129	4439	0	0
	PSA-248	0	15	59	0	0
	Lck-486	60	0	608	0	0
67	SART3-511	39	26	0	0	0	244	NA
	SART3-734	37	61	13	0	0
	Lck-90	117	80	3387	0	0
	CypB-129	19	30	23	0	0
	WHSC2-103	1352	4537	5062	0	0
68	SART3-734	328	1507	NA	0	0	0	0
	Lck-90	726	757	NA	0	0
	WHSC2-103	241	868	NA	0	0
	ppMAPkkk-432	269	234	NA	0	0
69	SART2-93	133	121	NA	NA	NA	NA	NA
	PSA-248	24	91	NA	NA	NA
	SART2-161	139	116	NA	NA	NA
	Lck-488	34	25	NA	NA	NA
70	SART2-93	68	48	87	0	130	NA	NA
	PAP-213	237	13053	17089	0	162
	Lck-486	34	360	13542	0	0
	Lck-488	60	56	6805	0	0
71	SART2-93	203	107	173	0	0	0	0
	PSA-248	154	2636	21203	0	0
	Lck-486	344	18142	22389	0	0
	Lck-488	339	335	18405	0	0
	Lck-422	278	370	577	0	0
72	SART2-93	59	44	NA	0	334	0	0
	Lck-208	0	45	NA	0	0
	PSA-248	55	136	NA	0	0
	EGF-R-800	3620	1786	NA	0	0
	Lck-488	80	40	NA	0	0
73	SART2-93	34	84	NA	0	184	0	0
	SART3-109	0	23	NA	0	0
	PAP-213	21	1355	NA	0	0
	Lck-486	23	35	NA	0	0
	Lck-488	29	62	NA	0	0
74	SART2-93	65	47	NA	0	0	1778	0
	Lck-486	27	15	NA	0	0
	Lck-488	73	50	NA	0	0
	PTHrP-102	17	0	NA	0	0
75	Lck-246	59	5643	45184	0	3161	NA	NA
	HNRPL-501	184	212	33039	0	0
	WHSC2-141	80	73	35	0	0
	SART3-309	88	77	49	0	0
76	SART3-734	37	45	16	NA	NA	NA	NA
	CypB-129	43	1067	3455	NA	NA
	WHSC2-103	117	1253	129	NA	NA
	HNRPL-501	53	3989	22753	NA	NA
74	WHSC2-141	964	502	NA	0	0	2013	0
	SART3-309	80	80	NA	0	0
	SART2-93	98	110	NA	0	0
	Lck-488	150	199	NA	0	0
¶Peptide antigens used for the 1st or 2nd cycle of vaccination. Re-selected and added peptide antigens for
the 2nd cycle of vaccination are underlined. Up to 4 peptide antigens were administered.
†Values indicate the fluorescence intensity units (FIUs) of plasma IgGs reactive with the corresponding
peptides before and after the vaccination. The augmented IgG responses are underlined.
‡Values indicate the number of spots per 105 peripheral blood mononuclear cells (PBMCs) reactive with
the corresponding peptides in IFN-γ ELISPOT assay before and after the vaccination.
When the number of spots was <30 per 105 PBMCs, the value is shown as 0. The augmented T cell
responses are underlined.
CEF, a mixture of virus-derived CTL epitopes; NA, not assessed.
